# Supplementary material for: Development and Validation of a Nomogram for Preoperative Prediction of Early Recurrence after Upfront Surgery in Pancreatic Ductal Adenocarcinoma by Integrating Deep Learning and Radiological Variables
Source: Cancers (Basel). 2023 Jul 8;15(14):3543. doi: 10.3390/cancers15143543 (PMC10377149; doi:10.3390/cancers15143543)
Supplement: Supplementary file 1 [file cancers-15-03543-s001.zip]

Archive with 1 entries (1 files):
- cancers-2427256-supplementary.pdf
